# Supplementary material for: The Relationship Between PM2.5 and Eight Common Lung Diseases: A Two-Sample Mendelian Randomization Analysis
Source: Toxics. 2024 Nov 26;12(12):851. doi: 10.3390/toxics12120851 (PMC11679337; doi:10.3390/toxics12120851)
Supplement: Supplementary file 1 [file toxics-12-00851-s001.zip › Table S1.xlsx]

## Sheet: Sheet1
Pval thershold of IV extraction	GWAS id of exposure	GWAS id of outcome	Outcome	Exposure	NSNP	Inverse variance weighted			MR Egger			Simple mode			Weighted median			Weighted mode			Wald ratio			Main MR results in MR-PRESSO(raw or outliers corrected analysis)			Raw or outliers corrected analysis?	MR-PRESSO Global test	Samplesize of outcome	Alpha	OR	OR_lci95	OR_uci95	R2 min	R2 max	Samplesize of exposure	F min	F max
						B	SE	Pval	B	SE	Pval	B	SE	Pval	B	SE	Pval	B	SE	Pval	B	SE	Pval	B	SE	Pval		pval
5e-08	ukb-b-10817	ukb-b-20208	Asthma, unspecified	Particulate matter air pollution (pm2.5)	5	0.0131375	0.00515427	0.0108075	0.05421	0.0187542	0.0629844	0.0079828	0.00908002	0.428958	0.00849873	0.00585089	0.146348	0.0079828	0.0110287	0.509242	NA	NA	NA	0.0131375	0.00515427	0.0633819	raw	11.3011	463010	0.05	1.01322	1.00304	1.02351	7.237e-05	0.000165	423796	30.67	69.92
5e-08	ukb-b-10817	ukb-b-16751	Chronic obstructive pulmonary disease	Particulate matter air pollution (pm2.5)	5	0.0267806	0.0118381	0.0236828	0.120531	0.0268573	0.0206398	0.00887047	0.0113148	0.476879	0.0146297	0.00939329	0.119361	0.00865815	0.0126517	0.531346	NA	NA	NA	0.00948153	0.00389157	0.0927956	outliers corrected	0.048	463010	0.05	1.02714	1.00358	1.05125	7.237e-05	0.000165	423796	30.67	69.92
5e-08	ukb-b-10817	ieu-b-4976	Pneumonia	Particulate matter air pollution (pm2.5)	7	0.23052	0.289917	0.426541	0.641673	0.946854	0.528053	0.440604	0.563721	0.464165	0.393011	0.356257	0.269955	0.555179	0.534079	0.338633	NA	NA	NA	0.23052	0.221926	0.338968	raw	0.746	486484	0.05	1.25926	0.713397	2.22278	7.088e-05	0.000165	423796	30.04	69.92
5e-08	ukb-b-10817	ukb-b-3467	bronchitis	Particulate matter air pollution (pm2.5)	5	-0.000728136	0.00595352	0.902659	0.0167536	0.0277437	0.588536	0.00859148	0.0112998	0.489412	0.00352291	0.00751632	0.639283	0.00662443	0.00897691	0.5015	NA	NA	NA	-0.000728136	0.00595352	0.908557	raw	0.46	462933	0.05	0.999272	0.98768	0.98768	7.237e-05	0.000165	423796	30.67	69.92
5e-08	ukb-b-10817	ukb-b-7280	emphysema/chronic bronchitis	Particulate matter air pollution (pm2.5)	6	0.017657	0.0138951	0.203824	0.0072666	0.0586273	0.907337	0.0303732	0.0153903	0.105446	0.0266434	0.0116673	0.022395	0.0340515	0.0125977	0.0426308	NA	NA	NA	0.0162108	0.0113518	0.248584	outliers corrected	0.023	462933	0.05	1.01781	0.990468	1.04591	7.096e-05	0.000165	423796	30.08	69.92
5e-08	ukb-b-10817	ukb-a-358	interstitial pulmonary	Particulate matter air pollution (pm2.5)	7	0.109194	0.0576713	0.0583069	0.0362295	0.139191	0.805022	0.168954	0.115378	0.193439	0.15079	0.0758809	0.0469014	0.166204	0.113159	0.192281	NA	NA	NA	0.109194	0.0405453	0.0359027	raw	0.818	7637	0.05	1.11538	0.996166	1.24886	7.088e-05	8.286e-05	423796	30.04	35.12
5e-08	ukb-b-10817	ukb-b-18163	bronchiectasis	Particulate matter air pollution (pm2.5)	3	-0.00732954	0.00476219	0.123777	-1.5693	1.37433	0.457895	-0.0112034	0.00798789	0.295827	-0.0102567	0.00610936	0.0931812	-0.0112034	0.00787459	0.290774	NA	NA	NA	NA	NA	NA	NA	NA	462933	0.05	0.992697	0.983475	1.00201	7.237e-05	7.821e-05	423796	30.67	33.15
5e-08	ukb-b-10817	ieu-b-4954	Lung cancer	Particulate matter air pollution (pm2.5)	7	0.0146538	0.00809343	0.0702054	0.0433173	0.0255709	0.151039	0.0169334	0.0123511	0.219442	0.0176895	0.00794766	0.0260311	0.0199783	0.0115061	0.133187	NA	NA	NA	0.0146538	0.00809343	0.120178	raw	0.066	374687	0.05	1.01476	0.998791	1.03099	7.088e-05	0.000165	423796	30.04	69.92
5e-06	ukb-b-10817	ukb-b-20208	Asthma, unspecified	Particulate matter air pollution (pm2.5)	27	0.00580221	0.00580221	0.0125972	0.0329009	0.0135119	0.0223663	0.0076913	0.00661204	0.255303	0.0067565	0.0032994	0.0405799	0.00677642	0.00747668	0.373079	NA	NA	NA	0.00580221	0.00232557	0.019276	raw	0.388	463010	0.05	1.00582	1.00124	1.01041	4.928e-05	0.000165	423796	20.88	69.92
5e-06	ukb-b-10817	ukb-b-16751	Chronic obstructive pulmonary disease	Particulate matter air pollution (pm2.5)	38	0.0117928	0.00347576	0.000691627	0.0398377	0.0194973	0.0484014	-0.00189426	0.00955843	0.843992	0.00431929	0.00417644	0.301042	-0.00113647	0.00918722	0.902222	NA	NA	NA	0.00812663	0.00289547	0.00802851	outliers corrected	0.012	463010	0.05	1.01186	1.00499	1.01878	4.928e-05	0.000165	423796	20.88	69.92
5e-06	ukb-b-10817	ieu-b-4976	Pneumonia	Particulate matter air pollution (pm2.5)	53	0.290517	0.130107	0.0255554	0.772049	0.357161	0.0353639	0.220186	0.452357	0.628479	0.270127	0.184059	0.142212	0.305879	0.41549	0.464925	NA	NA	NA	0.290517	0.130107	0.0298853	raw	0.398	486484	0.05	1.33712	1.03614	1.72552	4.939e-05	0.000165	423796	20.93	69.92
5e-06	ukb-b-10817	ukb-b-3467	bronchitis	Particulate matter air pollution (pm2.5)	35	-0.00316334	0.00276797	0.253106	-0.0102291	0.0171845	0.555736	-0.0128389	0.00789856	0.113298	-0.00279415	0.00402181	0.487212	0.00536393	0.00831984	0.523439	NA	NA	NA	0.00316334	0.00274652	0.257454	raw	0.493	462933	0.05	0.996842	0.991448	1.00226	4.939e-05	0.000165	423796	20.93	69.92
5e-06	ukb-b-10817	ukb-b-7280	emphysema/chronic bronchitis	Particulate matter air pollution (pm2.5)	44	0.0128036	0.00404604	0.0015537	0.022819	0.0191742	0.240695	0.0272336	0.0125948	0.0362033	0.0179519	0.0049932	0.000324043	0.0272336	0.0135599	0.0509083	NA	NA	NA	0.0128036	0.00404604	0.00285182	raw	0.037	462933	0.05	1.01289	1.00489	1.02095	4.928e-05	0.000165	423796	20.88	69.92
5e-06	ukb-b-10817	ukb-a-358	interstitial pulmonary	Particulate matter air pollution (pm2.5)	57	0.00825109	0.0227085	0.716344	0.0288763	0.0614145	0.640081	-0.0454558	0.0770776	0.557737	-0.0151174	0.0314758	0.631023	-0.0433853	0.0768497	0.574636	NA	NA	NA	0.00825109	0.0194782	0.673476	raw	0.938	7637	0.05	1.00829	0.964392	1.05418	4.928e-05	8.286e-05	423796	20.88	35.12
5e-06	ukb-b-10817	ukb-b-18163	bronchiectasis	Particulate matter air pollution (pm2.5)	12	-0.00536759	0.00324591	0.0981995	-0.00214284	0.0447979	0.962791	-0.00792909	0.00588391	0.204891	-0.00466675	0.0036444	0.200361	-0.00807697	0.00573872	0.186918	NA	NA	NA	-0.00536759	0.00324591	0.126424	raw	0.156	462933	0.05	0.994647	0.988339	1.001	4.928e-05	7.821e-05	423796	20.88	33.15
5e-06	ukb-b-10817	ieu-b-4954	Lung cancer	Particulate matter air pollution (pm2.5)	53	0.00651051	0.00249148	0.00897228	0.00205181	0.00690949	0.767707	0.0014197	0.00918633	0.877778	0.00437226	0.00356859	0.220498	0.00165454	0.00889224	0.853117	NA	NA	NA	0.00651051	0.00245717	0.0106497	raw	0.527	374687	0.05	1.00653	1.00163	1.01146	4.939e-05	0.000165	423796	20.93	69.92
5e-06	ukb-b-10817	ukb-b-19953	BMI	Particulate matter air pollution (pm2.5)	58	0.177253	0.0595323	0.00290687	-0.0149582	0.157435	0.924645	0.225687	0.102464	0.0316822	0.16078	0.0438048	0.000242201	0.238606	0.0952515	0.0151273	NA	NA	NA	0.103356	0.0367302	0.00693576	raw	<0.001	461460	0.05	1.19393	1.06244	1.3417	4.928e-05	0.000165	423796	20.93	69.92
5e-08	ukb-b-19953	ukb-b-10817	Particulate matter air pollution (pm2.5)	BMI	441	0.0357042	0.00783871	5.24208e-06	0.0180748	0.021282	0.396178	0.0512396	0.0364208	0.16017	0.0309048	0.0115895	0.00766194	0.0258789	0.023285	0.267004	NA	NA	NA	0.026801	0.00701529	0.000151889	outliers corrected	<0.001	423796	0.05	1.03635	1.02055	1.05239	6.449e-05	0.002877	461460	29.76	1331.57
5e-06	ukb-b-10817	ukb-b-20261	Ever smoked	Particulate matter air pollution (pm2.5)	58	0.0575657	0.0191904	0.00270234	-0.0325601	0.0498357	0.516205	0.0884165	0.0541825	0.108229	0.0507033	0.0202639	0.0123441	0.0847781	0.0550187	0.128876	NA	NA	NA	0.0560288	0.0180215	0.00299406	outliers corrected	<0.001	461066	0.05	1.05925	1.02015	1.09986	4.928e-05	0.000165	423796	20.88	69.92
5e-08	ukb-b-20261	ukb-b-10817	Particulate matter air pollution (pm2.5)	Ever smoked	79	0.191251	0.0578557	0.000947547	-0.121332	0.278819	0.664661	0.370574	0.165017	0.0275557	0.250311	0.0660129	0.000149524	0.324984	0.150133	0.0334733	NA	NA	NA	0.206671	0.0518877	0.000147786	outliers corrected	<0.001	423796	0.05	1.21076	1.08096	1.35615	6.466e-05	0.0004438	461066	29.81	204.69
5e-08
Table S1.Causal Estimates of PM2.5 on Common Pulmonary Diseases from Two-Sample Mendelian Randomization. NSNP: Number of SNPs; B: Beta; SE: Standard Error; Pval: P value; OR:Odds ratio.
