# Supplementary material for: The Relationship Between PM2.5 and Eight Common Lung Diseases: A Two-Sample Mendelian Randomization Analysis
Source: Toxics. 2024 Nov 26;12(12):851. doi: 10.3390/toxics12120851 (PMC11679337; doi:10.3390/toxics12120851)
Supplement: Supplementary file 1 [file toxics-12-00851-s001.zip › Table S2.xlsx]

## Sheet: Sheet1
Pval thershold of IV extraction	GWAS id of exposure	GWAS id of outcome	Outcome	Exposure	Heterogeneity				Pleiotrophy
					Inverse variance weighted		MR Egger		MR Egger
					Q	Q_pval	Q	Q_pval	Egger_intercept	SE	Pval
5e-08	ukb-b-10817	ukb-b-20208	Asthma, unspecified	Particulate matter air pollution (pm2.5)	5.60922	0.230295	0.539863	0.91005	-0.000610159	0.000270998	0.109783
5e-08	ukb-b-10817	ukb-b-16751	Chronic obstructive pulmonary disease	Particulate matter air pollution (pm2.5)	14.4281	0.00604691	1.5494	0.670917	-0.00139273	0.000388087	0.0370574
5e-08	ukb-b-10817	ieu-b-4976	Pneumonia	Particulate matter air pollution (pm2.5)	3.51576	0.741872	3.3077	0.652663	-0.00679686	0.0149009	0.667419
5e-08	ukb-b-10817	ukb-b-3467	bronchitis	Particulate matter air pollution (pm2.5)	4.1089	0.391468	3.60467	0.307439	-0.000259703	0.000400898	0.563269
5e-08	ukb-b-10817	ukb-b-7280	emphysema/chronic bronchitis	Particulate matter air pollution (pm2.5)	17.3439	0.00389165	17.1988	0.00176838	0.000162812	0.000886097	0.863155
5e-08	ukb-b-10817	ukb-a-358	interstitial pulmonary	Particulate matter air pollution (pm2.5)	2.96561	0.813151	2.63387	0.756213	0.00124502	0.00216161	0.589591
5e-08	ukb-b-10817	ukb-b-18163	bronchiectasis	Particulate matter air pollution (pm2.5)	1.46037	0.48182	0.168646	0.681318	0.0192939	0.016976	0.459371
5e-08	ukb-b-10817	ieu-b-4954	Lung cancer	Particulate matter air pollution (pm2.5)	12.4517	0.0526179	9.74763	0.0827101	-0.00047681	0.000404856	0.291904
5e-06	ukb-b-10817	ukb-b-20208	Asthma, unspecified	Particulate matter air pollution (pm2.5)	26.8874	0.415257	22.7465	0.592361	-0.000337406	0.000165809	0.0525948
5e-06	ukb-b-10817	ukb-b-16751	Chronic obstructive pulmonary disease	Particulate matter air pollution (pm2.5)	55.8184	0.02423	52.6937	0.0357844	-0.000363313	0.000248658	0.152663
5e-06	ukb-b-10817	ieu-b-4976	Pneumonia	Particulate matter air pollution (pm2.5)	54.3304	0.385764	52.1923	0.427364	-0.00763453	0.00528186	0.154456
5e-06	ukb-b-10817	ukb-b-3467	bronchitis	Particulate matter air pollution (pm2.5)	33.4752	0.493183	33.3	0.452664	8.96485e-05	0.000215159	0.679624
5e-06	ukb-b-10817	ukb-b-7280	emphysema/chronic bronchitis	Particulate matter air pollution (pm2.5)	61.1345	0.0357033	60.7213	0.0307293	-0.000136091	0.000254575	0.595757
5e-06	ukb-b-10817	ukb-a-358	interstitial pulmonary	Particulate matter air pollution (pm2.5)	41.2014	0.930606	41.0708	0.918542	-0.000324868	0.000898785	0.719146
5e-06	ukb-b-10817	ukb-b-18163	bronchiectasis	Particulate matter air pollution (pm2.5)	16.3041	0.130212	16.2956	0.0914773	-3.63831e-05	0.00050397	0.943872
5e-06	ukb-b-10817	ieu-b-4954	Lung cancer	Particulate matter air pollution (pm2.5)	50.5778	0.529961	50.0991	0.509399	7.07764e-05	0.000102301	0.492173
Table S2. Sensitivity analyses of Mendelian randomization for PM2.5 and eight common lung diseases. We assessed the robustness of the results using sensitivity analysis and tested heterogeneity using Cochran's Q-test in the IVW test and MR-Egger regression. MR-Egger regression was used to estimate the effect of pleiotropy; it produced a more robust pleiotropy-corrected causal estimate under the a…
