# Supplementary material for: The Relationship Between PM2.5 and Eight Common Lung Diseases: A Two-Sample Mendelian Randomization Analysis
Source: Toxics. 2024 Nov 26;12(12):851. doi: 10.3390/toxics12120851 (PMC11679337; doi:10.3390/toxics12120851)
Supplement: Supplementary file 1 [file toxics-12-00851-s001.zip › Table S3.xlsx]

## Sheet: Sheet1
			MVMR_IVW			MVMR_MR_Egger			MVMR_lasso			F-statistic	Heterogeneity		Pleiotropy
GWAS id of outcome	Outcome	Exposure	Beta	SE	Pval	Beta	SE	Pval	Beta	SE	Pval		Statistic		Statistic	Pval
ukb-b-20208	Asthma, unspecified	Particulate matter air pollution (pm2.5)|| id:ukb-b-10817	0.005	0.002	0.024	0.005	0.002	0.021	0.006	0.002	0.009	67.8046	189.398	0.1726	683.081	4.8804e-72
ukb-b-20208	Asthma, unspecified	Ever smoked|| id:ukb-b-20261	-0.001	0.002	0.583	-0.001	0.002	0.604	-0.001	0.002	0.467	38.8018
ukb-b-20208	Asthma, unspecified	Bacterial infection|| id:ebi-a-GCST90038709	0.01	0.042	0.806	0.043	0.062	0.492	0.028	0.04	0.493	46.3367
ukb-b-16751	Chronic obstructive pulmonary disease	Particulate matter air pollution (pm2.5)|| id:ukb-b-10817	0.015	0.003	<0.001	0.015	0.003	<0.001	0.012	0.003	<0.001	67.8046	237.142	0.0739	683.081	4.8804e-72
ukb-b-16751	Chronic obstructive pulmonary disease	Ever smoked|| id:ukb-b-20261	0.012	0.003	<0.001	0.012	0.003	<0.001	0.014	0.003	<0.001	38.8018
ukb-b-16751	Chronic obstructive pulmonary disease	Bacterial infection|| id:ebi-a-GCST90038709	0.029	0.058	0.623	0.014	0.087	0.87	0.008	0.055	0.881	46.3367
ieu-b-4976	Pneumonia	Particulate matter air pollution (pm2.5)|| id:ukb-b-10817	0.202	0.165	0.22	0.206	0.166	0.214	0.186	0.142	0.192	67.8046	326.625	0.0001	683.081	4.8804e-72
ieu-b-4976	Pneumonia	Ever smoked|| id:ukb-b-20261	0.737	0.152	<0.001	0.74	0.152	<0.001	0.747	0.135	<0.001	38.8018
ieu-b-4976	Pneumonia	Bacterial infection|| id:ebi-a-GCST90038709	-1.653	2.984	0.58	-0.605	4.101	0.883	0.632	2.707	0.815	46.3367
ukb-b-3467	bronchitis	Particulate matter air pollution (pm2.5)|| id:ukb-b-10817	-0.002	0.003	0.448	-0.002	0.003	0.49	-0.002	0.003	0.448	67.8046	172.921	0.9318	683.081	4.8804e-72
ukb-b-3467	bronchitis	Ever smoked|| id:ukb-b-20261	0.007	0.002	0.006	0.007	0.002	0.005	0.007	0.002	0.006	38.8018
ukb-b-3467	bronchitis	Bacterial infection|| id:ebi-a-GCST90038709	0.015	0.052	0.777	0.063	0.077	0.413	0.015	0.052	0.777	46.3367
ukb-b-7280	emphysema/chronic bronchitis	Particulate matter air pollution (pm2.5)|| id:ukb-b-10817	0.014	0.004	<0.001	0.015	0.004	<0.001	0.012	0.004	0.002	67.8046	255.723	0.0597	683.081	4.8804e-72
ukb-b-7280	emphysema/chronic bronchitis	Ever smoked|| id:ukb-b-20261	0.015	0.003	<0.001	0.015	0.003	<0.001	0.014	0.003	<0.001	38.8018
ukb-b-7280	emphysema/chronic bronchitis	Bacterial infection|| id:ebi-a-GCST90038709	0.052	0.074	0.483	0.083	0.111	0.458	0.048	0.07	0.493	46.3367
ukb-a-358	interstitial pulmonary	Particulate matter air pollution (pm2.5)|| id:ukb-b-10817	-0.014	0.026	0.598	-0.014	0.026	0.593	-0.014	0.026	0.598	67.8046	216.528	0.7875	683.081	4.8804e-72
ukb-a-358	interstitial pulmonary	Ever smoked|| id:ukb-b-20261	0.01	0.024	0.671	0.01	0.024	0.678	0.01	0.024	0.671	38.8018
ukb-a-358	interstitial pulmonary	Bacterial infection|| id:ebi-a-GCST90038709	-0.023	0.467	0.96	-0.107	0.643	0.867	-0.023	0.467	0.96	46.3367
ukb-b-18163	bronchiectasis	Particulate matter air pollution (pm2.5)|| id:ukb-b-10817	-0.004	0.002	0.111	-0.004	0.003	0.134	-0.003	0.002	0.251	67.8046	123.696	0.1289	683.081	4.8804e-72
ukb-b-18163	bronchiectasis	Ever smoked|| id:ukb-b-20261	<0.001	0.002	0.928	<0.001	0.002	0.918	-0.001	0.002	0.588	38.8018
ukb-b-18163	bronchiectasis	Bacterial infection|| id:ebi-a-GCST90038709	-0.027	0.043	0.533	0.002	0.069	0.973	-0.064	0.041	0.121	46.3367
ieu-b-4954	Lung cancer	Particulate matter air pollution (pm2.5)|| id:ukb-b-10817	0.01	0.003	<0.001	0.009	0.003	0.001	0.01	0.003	<0.001	67.8046	217.062	0.7935	683.081	4.8804e-72
ieu-b-4954	Lung cancer	Ever smoked|| id:ukb-b-20261	0.013	0.003	<0.001	0.013	0.003	<0.001	0.013	0.003	<0.001	38.8018
ieu-b-4954	Lung cancer	Bacterial infection|| id:ebi-a-GCST90038709	<0.001	0.05	0.997	-0.064	0.068	0.347	<0.001	0.05	0.997	46.3367
Table S3. Results of Multivariable Mendelian Randomization.SE: Standard Error; Pval: P value.
Table S3. Results of MVMR.SE: Standard Error; Pval: P value.

## Sheet: Sheet2
				MR_IVW1_Heter	152.573	0.0415674
				MR_IVW2_Heter	137.209	0.196913
				MR_IVW3_Heter	169.687	0.00405779
				MR_IVW4_Heter	153.375	0.0431022
				MR_IVW5_Heter	149.925	0.063772
				MR_IVW6_Heter	124.888	0.48601
				MR_IVW7_Heter	113.467	0.94476
				MR_IVW8_Heter	114.331	0.937831
				MR_IVW9_Heter	164.659	0.0677598
				MR_IVW10_Heter	164.127	0.0715772
